# Supplementary material for: Unraveling the Equine Lymphocyte Proteome: Differential Septin 7 Expression Associates with Immune Cells in Equine Recurrent Uveitis
Source: PLoS One. 2014 Mar 10;9(3):e91684. doi: 10.1371/journal.pone.0091684 (PMC3951111; doi:10.1371/journal.pone.0091684)
Supplement: Table S1 — Protein identifications from equine lymphocytes by mass spectrometry. 352 protein spots (representing 229 different proteins) from equine lymphocytes identified by mass spectrometry; (column A) number of corresponding spot from master-gel in figure S1, (column B) protein name and (column C) accession number as listed in Uniprot protein database (www.uniprot.org), (column D) probability based MOWSE protein score from MALDI-TOF/TOF analysis; score is -10*Log(P), where P is the probability that the observed match is a random event. Protein identifications were accepted if the MOWSE score was above the p<0.01 significance threshold for the database and contained at least two identified peptides with at least 80.0% probability as specified by the Peptide Prophet algorithm. Percentage scores derived from identification of proteins with LC-MSMS mass spectrometry describe the percent probability of correct protein identification as well as the number of peptides sequenced (shown in parentheses), (column E) Peptide count from MALDI-TOF/TOF analysis. In comparison to a human lymphocyte proteome study by Vergara et al., where a total of 246 spots were identified, representing 174 different proteins [21], we could overall identify more proteins, however, the general protein pattern and identifications resemble each other in both species. Several of the differentially expressed proteins detected in the DIGE screening experiment (Figure 1 and table 1) were also present in the human proteome map. Septin 7 was not detected in the human lymphocyte proteome in that experiment, however, other septins were identified [21]. (XLSX) [file pone.0091684.s003.xlsx]

## Sheet: Tabelle1
Table S1. Protein identifications from equine lymphocytes by mass spectrometry.
Spot no.	Protein name	Accession no.	Protein score	Peptide count
1	Integrin alpha 2b	Q7YRP8	564	18
2	Fructose-bisphosphate aldolase	F6SX98	399	14
3	Integrin alpha 2b	Q7YRP8	744	18
4	Integrin alpha 2b	Q7YRP8	622	18
5	Integrin alpha 2b	Q7YRP8	713	18
6	Talin-1	F6QIZ4	112	24
7	Serpin B10	B8K249	215	11
8	Enolase 1	F6V7C1	358	9
9	Phosphorylase	F6ZD04	263	22
10	Phosphorylase	F6ZD04	347	26
11	Eukaryotic translation elongation factor 2	F6UUS3	227	22
12	Eukaryotic translation elongation factor 2	F6UUS3	290	23
13	Lactotransferrin	O77811	150	21
14	aconitase 2, mitochondrial	F6Z4G8	491	21
15	von Willebrand factor	F7BAT4	120	19
16	von Willebrand factor	F7BAT4	353	24
17	von Willebrand factor	F7BAT4	227	19
18	von Willebrand factor	F7BAT4	136	20
19	heat shock protein 90kDa beta (Grp94), member 1	G2HGS6	632	25
20	Hematopoietic cell-specific Lyn substrate 1	F6W5D6	355	12
21	Hematopoietic cell-specific Lyn substrate 1	F6W5D6	461	14
22	Heat shock protein HSP 90-alpha	Q9GKX7	666	22
23	Heat shock protein HSP 90-alpha	Q9GKX7	456	20
24	Fibrinogen gamma	F6W2Y1	456	12
25	Fibrinogen gamma	F6W2Y1	497	13
26	spermatogenesis associated 5-like 1	F7BWW6	451	23
27	Actin	F7AAK7	364	11
28	Actin	F7AAK7	285	9
29	Fibrinogen gamma	F6W2Y1	375	13
30	Fibrinogen gamma	F6W2Y1	382	10
31	Talin 1	F6QIZ4	128	26
32	Talin 1	F6QIZ4	381	35
33	Talin 1	F6QIZ4	353	35
34	Talin 1	F6QIZ4	506	37
35	Talin 1	F6QIZ4	539	35
36	Talin 1	F6QIZ4	424	37
37	Talin 1	F6QIZ4	105	19
38	Talin 1	F6QIZ4	228	24
39	Vinculin	F6ZT22	242	30
40	Vinculin	F6ZSZ5	563	36
41	Vinculin	F6ZT22	240	28
42	Vinculin	F6ZT22	454	32
43	Vinculin	F6ZSZ5	500	33
44	Programmed cell death 6-interagierendes Protein	Q8WUM4	69	12
45	Calreticulin	F6TQR2	272	13
46	Calreticulin	F6TQR2	535	18
47	Heat shock protein HSP 90-alpha	Q9GKX7	542	20
48	Lymphocyte-specific protein 1	J9P5M2	262	6
49	Heat shock 70kDa protein 5	F6YG82	936	27
50	Heat shock 70kDa protein 5	F6YG82	899	29
51	Serine/threonine-protein phosphatase 2A 65 kDa regulatory subunit A alpha isoform	B4DQY1	246	14
52	Alpha-1-B glycoprotein	F6VJR6	104	10
53	Calreticulin	F6TQR2	272	13
54	Heat shock protein HSP 90-alpha	Q9GKX7	542	20
55	Lymphocyte cytosolic protein 1	F6WA57	215	15
56	Heterogeneous nuclear ribonucleoprotein K	F6Q4Q1	154	11
57	Heterogeneous nuclear ribonucleoprotein K	F6Q4Q1	154	11
58	Lymphocyte cytosolic protein 1	F6WA57	226	20
59	Lymphocyte cytosolic protein 1	F6WA57	285	19
60	Lymphocyte cytosolic protein 1	F6WA57	266	20
61	Heat shock cognate 71 kDa Protein	P11142	531	21
62	Splicing factor, arginine/serine-rich 10	Q59GA1	221	2
63	Vinculin Isoform 1	F6ZSZ5	398	31
64	Advillin	F7DP13	690	25
65	Advillin	F7DP13	613	23
66	Glucosidase, alpha; neutral AB	F7C4D4	171	20
67	major vault protein	F6Q698	495	30
68	Gelsolin	Q28372	95	13
69	Gelsolin	Q28372	178	12
70	Lactotransferrin	O77811	100% (8)
71	Albumin	P35747	69	22
72	Coagulation factor XIII, A1 polypeptide	F6UZI2	215	11
73	Coagulation factor XIII, A1 polypeptide	F6UZI2	102	7
74	Laktotransferrin (Fragment)	O77811	62	12
75	Moesin	F6PUX2	197	17
76	Moesin	F6PUX2	311	22
77	Moesin	F6PUX2	529	20
78	Moesin	F6PUX2	397	16
79	Ezrin	F7BPT4	521	24
80	WD repeat domain 1	F6Z8W0	146	16
81	WD repeat domain 1	F6Z8W0	683	16
82	WD repeat domain 1	F6Z8W0	255	16
83	WD repeat domain 1	F6Z8W0	504	15
84	Transketolase	F7D9J2	492	15
85	Nucleosome assembly Protein 1-like 1	B7Z9C2	321	6
86	Histone-binding protein RBBP4	Q09028	194	11
87	prolyl 4-hydroxylase, beta polypeptide	F7B821	763	21
88	Tubulin beta-2A chain	Q13885	588	15
89	ATP synthase, H+ transporting, mitochondrial F1 complex, beta polypeptide	F6U187	728	20
90	Fibrinogen gamma	F6W2Y1	569	13
91	Beta actin	Q53G99	686	15
92	Beta actin	Q53G99	685	17
93	Beta actin	Q53G99	495	13
94	heat shock 60kDa protein 1	F6Z587	553	17
95	Tubulin, beta 1 class VI	F6Q666	436	12
96	Fibrinogen gamma	F6W2Y1	544	15
97	Succinyl-CoA ligase [GDP-forming] subunit beta, mitochondrial	P53590	117	13
98	Tubulin alpha-1B	Q2XVP4	469	11
99	Fibrinogen gamma	F6W2Y1	528	13
100	RNA-binding protein 12	F6WKN7	324	14
101	Heterogeneous nuclear ribonucleoprotein K	E2RA50	543	16
102	Heat shock cognate 71 kDa protein	F7AUW2	615	23
103	Heat shock protein 70	G1K268	653	28
104	Annexin	M3VH45	337	22
105	Albumin	P35747	190	24
106	Annexin	M3VH45	82	20
107	Albumin	P35747	286	11
108	Albumin	P35747	328	15
109	T-complex protein 1 subunit theta	K9K236	396	14
110	T-complex Protein 1 subunit epsilon	F6UH83	428	22
111	Tryptophanyl-tRNA synthetase	F7ALH5	632	20
112	Actin-related Protein 3	P61158	358	13
113	Albumin	P35747	138	13
114	Arachidonate 12-lipoxygenase	F6X3M3	92	14
115	Succinate dehydrogenase complex, subunit A, flavoprotein (Fp)	F6X7Q3	98	12
116	Dihydropyrimidinase-like 2	F7B320	402	15
117	5-aminoimidazole-4-carboxamide ribonucleotide formyltransferase/IMP cyclohydrolase	F7C555	85	10
118	EH-domain containing 3	F7CVS4	125	16
119	Fibrinogen beta chain	F6PH38	83	14
120	Coronin	F6Q6X3	287	14
121	Coronin	F6Q6X3	363	15
122	Leukocyte elastase inhibitor	P05619	430	13
123	Tyrosine-protein phosphatase non-receptor type 6	P29350	82	14
124	Fibrinogen beta chain	F6PH38	406	15
125	stress-induced-phosphoprotein 1	F7E1X2	516	29
126	Fibrinogen beta chain	F6PH38	486	20
127	Catalase	F7D854	633	23
128	tRNA-splicing ligase RtcB homolog	F6WLX9	183	17
129	Fibrinogen beta chain	F6PH38	406	18
130	Adenylyl cyclase-associated protein	F6SRP7	458	13
131	Integrin-linked kinase	F7BZE6	362	17
132	ATP synthase subunit alpha	F6XUJ2	553	15
133	ATP synthase subunit alpha	F6XUJ2	242	12
134	Fibrinogen alpha	O97641	230	7
135	Fibrinogen beta chain	F6PH38	426	17
136	Fibrinogen beta chain	F6PH38	386	15
137	Fibrinogen beta chain	F6PH38	326	11
138	Fibrinogen alpha	O97641	384	11
139	Fibrinogen alpha	O97641	481	10
140	Fibrinogen alpha	O97641	197	8
141	Elongation factor 1-alpha	F6RRD0	255	10
142	Elongation factor 1-alpha	F6RRD0	331	11
143	Septin 7	F6UVF8	350	12
144	Septin 7	F6UVF8	353	12
145	Laminin receptor 1	B8K1X7	424	9
146	Spermine synthase protein	K9KG20	90	8
147	Tropomodulin 3 (ubiquitous)	F6PZY1	154	9
148	Tropomodulin 3 (ubiquitous)	F6PZY1	165	9
149	Glutaredoxin-3	Q9CQM9	100% (12)
150	Serpin B10	F6VP61	164	7
151	scaffold attachment factor B2	F7BS42	100% (12)
152	Selenide, water dikinase 1	P49903	92.8	12
153	Serpin B10	F6VP61	255	11
154	Galactokinase	Q9GKK4	113	7
155	Leukocyte elastase inhibitor	P05619	173	10
156	Serpin B10	B8K249	392	13
157	Serpin B10	F6VP61	474	16
158	Fibrinogen gamma	F6W2Y1	196	12
159	ARP3 actin-related protein 3	F6W354	235	17
160	ARP3 actin-related protein 3	F6W354	368	19
161	Aldehyde dehydrogenase, mitochondrial	P12762	152	15
162	Protein disulfide isomerase family A, member 3	F6VSN9	501	17
163	Protein disulfide isomerase family A, member 3	F6VSN9	799	23
164	T-complex protein 1 subunit beta	P80314	98	11
165	Protein disulfide isomerase family A, member 3	F6VSN9	262	16
166	Aldehyde Dehydrogenase, mitochondrial	P12762	359	10
167	Heterogeneous nuclear ribonucleoprotein H	P31943	291	10
168	Enolase 1	F6V7C1	130	7
169	Tubulin, beta 1 class VI	F6Q666	90	8
170	Tubulin, beta 1 class VI	F6Q666	134	9
171	Tubulin, beta 1 class VI	F6Q666	443	14
172	Cytoplasmic protein NCK1	P16333	100% (4)
173	Serpin B10	B8K249	497	14
174	Pleckstrin	F7ACJ1	304	6
175	Serpin B10	F6VP61	532	14
176	GDP dissociation inhibitor 2	F1P8L7	630	19
177	DnaJ homolog subfamily B member 11	Q9UBS4	100% (5)
178	Poly(rC)-binding protein 2	Q15366	100% (5)
179	Capping protein	F7D144	361	8
180	Septin 2	F6SHH7	590	14
181	Thymidine phosphorylase	F6TUZ3	122	6
182	Thymidine phosphorylase	F6TUZ3	246	14
183	Enolase 1	F6V7C1	460	13
184	Leucine aminopeptidase 3	F7A676	393	21
185	Septin 6	F7CIZ6	236	12
186	Elongation factor Tu	F7E244	478	14
187	Pleckstrin	F7ACJ1	195	8
188	Fructose-bisphosphate aldolase	F6ZP69	524	19
189	Fibrinogen alpha	O97641	254	16
190	C-src tyrosine kinase	F6ZZA7	358	13
191	6-phosphogluconate dehydrogenase, decarboxylating	F7D917	583	17
192	Glutamate dehydrogenase 1, mitochondrial	P00367	427	22
193	26S protease regulatory subunit 8	F7CIM3	187	13
194	Fibrinogen alpha	O97641	267	8
195	Phosphoribosylaminoimidazole carboxylase	F7D7Z9	71	9
196	Ubiquinol-cytochrome c reductase core protein II	F6QA35	497	14
197	Phosphoglycerate kinase	F7D1R1	458	18
198	Complement component 1, q subcomponent binding protein	F7AJM6	156	4
199	Eukaryotic translation elongation factor 1 beta 2	F6X756	212	8
200	14-3-3 protein theta	P27348	579	14
201	14-3-3 protein zeta/delta	P63104	764	16
202	4-3-3 protein beta/alpha	P31946	579	15
203	tyrosine 3-monooxygenase/tryptophan 5-monooxygenase activation protein, eta polypeptide	F7CYG2	392	9
204	14-3-3 protein zeta/delta	P63104	614	14
205	Tropomyosin alpha-1 chain	Q6AZ25	367	22
206	Tropomyosin 3	Q5VU59	789	21
207	Tropomyosin alpha-4 chain	P02561	381	19
208	SET nuclear oncogene	F6XAY6	80	5
209	SET translocation	Q3T9S3	111	5
210	Coatomer protein complex, subunit epsilon	F6Z2I1	596	9
211	Actin, cytoplasmic 1	E9Q5F4	105	5
212	Actin, cytoplasmic 1	F7AAK7	228	11
213	Annexin	F7CL15	669	15
214	N-ethylmaleimide-sensitive factor attachment protein, alpha	F7DE75	167	12
215	EF-hand domain-containing protein D2	A5D7A0	299	12
216	EF-hand domain-containing protein D2	A5D7A0	459	12
217	Proteasome subunit alpha	F7ANR3	405	11
218	Hypoxanthine phosphoribosyltransferase 1	F6SZG4	484	11
219	Splicing factor arginine/serine-rich 1	K9K3V7	450	13
220	N-ethylmaleimide-sensitive factor attachment protein, alpha	F7DE75	611	17
221	Chloride intracellular channel protein 1	O00299	340	8
222	Proteasome activator subunit 2 (PA28 beta)	F7AS57	246	10
223	Aktin, cytoplasmic 1	P84336	354	12
224	Beta actin	Q53G99	367	12
225	Prohibitin	F6SXD7	606	14
226	F -actin-capping protein subunit alpha-1	A4FUA8	505	10
227	Guanine nucleotide-binding protein G(I)/G(S)/G(T) subunit beta-1	Q6TMK6	98	5
228	F-actin-capping protein subunit alpha-2	Q2QLA8	495	11
229	L-lactate dehydrogenase	C6L1J5	523	13
230	Capping protein (actin filament) muscle Z-line, beta	F6Y014	448	14
231	Proteasome activator complex subunit 1	Q06323	555	14
232	Peroxiredoxin-4	Q13162	480	10
233	Growth factor receptor-bound protein 2	P62993	572	14
234	Peroxiredoxin 6	F7AXI9	730	14
235	Fibrinogen alpha	O97641	284	7
236	Malate dehydrogenase	F7CZS6	334	8
237	Proteasome subunit alpha type	F6WZW6	280	13
238	Protein-L-isoaspartate(D-aspartate) O-methyltransferase	P80895	555	9
239	Peroxiredoxin 3	F6Z7J2	355	7
240	Heat shock 27kDa protein 1	F7E3Y7	681	12
241	LIM and SH3 protein 1	F6PSB8	326	10
242	Heterogeneous nuclear ribonucleoprotein H3	P31942	128	11
243	Aldo-keto reductase family 1, member A1 (aldehyde reductase)	F7CBN0	141	15
244	Annexin A1	Q8HZM6	197	9
245	Heterogeneous nuclear ribonucleoprotein D	Q5ZI72	230	7
246	Aldo-keto reductase family 1, member B1 (aldose reductase)	F7DMQ3	279	9
247	Esterase D	F6XS05	253	10
248	caspase 6, apoptosis-related cysteine peptidase	F6VBW6	132	4
249	Annexin	B2B9I8	545	11
250	Fibrinogen alpha	O97641	290	7
251	Fibrinogen alpha	O97641	279	7
252	Fibrinogen alpha	O97641	325	8
253	Voltage-dependent anion-selective channel protein 2	P68003	176	14
254	Actin related protein 2/3 complex, subunit 2, 34kDa	F7APR4	654	14
255	Tumor protein, translationally-controlled 1	F7DK89	225	6
256	Guanine nucleotide binding protein (G protein), beta polypeptide 2-like 1	F1PLR0	124	4
257	L-lactate dehydrogenase	B7XH73	637	18
258	Glyceraldehyde-3-phosphate dehydrogenase	A0SNU7	251	7
259	Fructose-bisphosphate aldolase	F6SX98	350	8
260	Fructose-bisphosphate aldolase	F6SX98	490	16
261	Fructose-bisphosphate aldolase	F6SX98	648	20
262	Heterogeneous nuclear ribonucleoprotein A2/B1	F6VYB1	355	11
263	Glyceraldehyde-3-phosphate dehydrogenase	P00355	170	10
264	Malate dehydrogenase	F6TYW4	598	15
265	Heterogeneous nuclear ribonucleoprotein A2/B1	F6VYB1	567	19
266	Voltage-dependent anion-selective channel protein 1	P45879	310	16
267	Heterogeneous nuclear ribonucleoprotein A1	Q6IPF2	367	11
268	Heterogeneous nuclear ribonucleoprotein A1	Q6IPF2	524	15
269	Glyoxalase I	F7CHI7	298	8
270	Proteasome subunit beta type	F6Y4Z6	148	3
271	Myosin light chain 6	B0FZM4	492	9
272	Sorcin	F6W215	391	11
273	Alpha-1 acid glycoprotein 2	P19652	253	12
274	Rho GDP dissociation inhibitor (GDI) alpha	F1PL93	468	10
275	Rho GDP-dissociation inhibitor 1	Q99PT1	248	8
276	Alpha-1 acid glycoprotein 2	P19652	468	12
277	Rho GDP-dissociation inhibitor 2-like protein	F7BBJ0	428	11
278	Ubiquitin-conjugating enzyme E2 K	P61086	133	3
279	Adenine phosphoribosyltransferase	E2QYQ0	186	2
280	cytidine monophosphate (UMP-CMP) kinase 1, cytosolic	F7D3E3	319	8
281	Splicing factor	Q9XSU6	166	5
282	Splicing factor	Q9XSU6	208	8
283	Glutathione peroxidase	F7CTU2	236	8
284	Peroxiredoxin-1	Q06830	252	7
285	Purine nucleoside phosphorylase	F6XLG0	282	11
286	Purine nucleoside phosphorylase	F6XLG0	332	10
287	Phosphoglycerate mutase family member 4	E2RT65	640	10
288	Triosephosphate isomerase	F6TZS9	48	3
289	Triosephosphate isomerase	F6TZS9	590	15
290	Triosephosphate isomerase	F6TZS9	290	11
291	Adenylate kinase 2	F6XJN4	358	12
292	Serine/arginine-rich splicing factor 7	Q16629	142	8
293	Ras suppressor protein 1	K9K3U2	100	8
294	Triosephosphate isomerase	F6TZS9	355	15
295	Fibrinogen alpha	O97641	165	14
296	Proteasome subunit beta type	F6YYB1	172	8
297	Peroxiredoxin-1	Q06830	636	14
298	Myosin, light chain 12A, regulatory, non-sarcomeric	F7GQJ2	367	9
299	Myosin, light chain 12A, regulatory, non-sarcomeric	F7GQJ2	326	9
300	Myosin, light chain 12A, regulatory, non-sarcomeric	F7GQJ2	499	9
301	Tubulin, alpha 1c	F8VS66	326	2
302	SH3 domain binding glutamic acid-rich protein 3	Q5T123	266	5
303	Cytochrome c oxidase subunit 5A, mitochondrial	P11240	222	6
304	Myeloid cathelicidin 2	O62841	593	12
305	Coactosin 1	F6S9X8	360	11
306	Eukaryotic translation initiation factor 5A-1	P63241	400	10
307	Glia maturation factor, gamma	F6RL09	267	11
308	Tubulin folding cofactor A	F6XV30	328	10
309	Myotrophin	P58546	249	4
310	Barrier-to-autointegration factor	O54962	133	3
311	S100 calcium binding protein P	F6Z563	76	1
312	S100 calcium binding protein A8	C0LQL0	231	7
313	S100 calcium binding protein A8	C0LQL0	369	7
314	S100 calcium binding protein A4	F6UF75	218	4
315	Enhancer of rudimentary homolog	F7AUD4	97	4
316	Thioredoxin	O97508	238	4
317	SH3 domain-binding glutamic acid-rich Protein	F6RMM1	506	8
318	Fatty acid binding protein 5	B0LPC6	169	9
319	S100 calcium binding protein A12	F6Z230	377	7
320	Fibrinogen alpha chain	Q7M2U4	277	6
321	Nudix (nucleoside diphosphate linked moiety X)-type motif 2	F6ZSS7	180	6
322	Actin-related protein 2/3 complex subunit 5	Q5ZMV5	244	8
323	Stathmin 1	B5BU83	542	15
324	Transgelin 2	F6QXN5	410	11
325	Superoxide dismutase [Cu-Zn]	P00443	89	8
326	S100 calcium binding protein A11	F7BND9	64	2
327	Platelet basic protein (chemokine (C-X-C motif) ligand 7)	F6Q841	184	4
328	Platelet basic protein (chemokine (C-X-C motif) ligand 7)	F6Q841	90	2
329	Beta-2-microglobulin	P30441	118	2
330	Hemoglobin subunit beta	P02062	730	12
331	Hemoglobin subunit beta	P02062	543	12
332	Cystatin-B	P04080	408	5
333	Hemoglobin subunit beta	P02062	142	7
334	40S ribosomal protein S12	F6VGG1	275	6
335	Glutathione S-transferase P	L8Y026	248	6
336	Protein S100-A9	P50117	275	5
337	Protein S100-A9	P50117	149	5
338	Protein S100-A9	P50117	196	2
339	Rho GDP-dissociation inhibitor 2-like protein	F7BBJ0	308	8
340	Parkinson protein 7	F6WPB4	218	10
341	Glutathione S-transferase P	L8Y026	442	10
342	Proteasome subunit beta	F6WL01	220	8
343	Platelet-activating factor acetylhydrolase 1b, catalytic subunit 3 (29kDa)	F7DB59	269	9
344	GTP-binding nuclear protein Ran	F1PR82	338	9
345	Superoxide dismutase [Mn], mitochondrial	Q9XS41	399	9
346	Transgelin 2	F6QXN5	474	13
347	Cofilin-1	P23528	196	6
348	Transgelin 2	F6QXN5	218	10
349	Cofilin-1	P23528	808	12
350	Peptidyl-prolyl cis-trans isomerase	F6SLA3	399	8
351	Peptidyl-prolyl cis-trans isomerase	F6SLA3	445	7
352	Horse BII alpha-2 globin	Q28383	433	7
Table S1. Protein identifications from equine lymphocytes by mass spectrometry.
352 protein spots (representing 229 different proteins) from equine lymphocytes identified by mass spectrometry; (column A) number of corresponding spot from master-gel in figure S1, (column B) protein name and (column C) accession number as listed in Uniprot protein database (www.uniprot.org). (column D) Probability based MOWSE protein score from MALDI-TOF/TOF analysis; score is -10*Log(P), wher…
In comparison to a human lymphocyte proteome study by Vergara et al., where a total of 246 spots were identified, representing 174 different proteins, we could overall identify more proteins, however, the general protein pattern and identifications resemble each other in both species. Several of the differentially expressed proteins detected in the DIGE screening experiment (Figure 1 and table 1)…
References: Vergara D, Chiriaco F, Acierno R, Maffia M (2008) Proteomic map of peripheral blood mononuclear cells. Proteomics 8: 2045-2051.
